# Supplementary material for: Pleiotropic Effects of APOB Variants on Lipid Profiles, Metabolic Syndrome, and the Risk of Diabetes Mellitus
Source: Int J Mol Sci. 2022 Nov 29;23(23):14963. doi: 10.3390/ijms232314963 (PMC9735756; doi:10.3390/ijms232314963)
Supplement: Supplementary file 1 [file ijms-23-14963-s001.zip]

Archive with 1 entries (1 files):
- APOB SNPs Supplementary 20221005.pdf
